# Supplementary material for: Robust predictors for drug response of patients with acute myeloid leukemia
Source: PLoS One. 2026 Feb 23;21(2):e0343422. doi: 10.1371/journal.pone.0343422 (PMC12928390; doi:10.1371/journal.pone.0343422)
Supplement: S1 Table — (XLSX) [file pone.0343422.s004.xlsx]

## Sheet: Sheet1
Dasatinib	Ibrutinib (PCI-32765)	Ponatinib (AP24534)	Quizartinib (AC220)	Sorafenib	Bortezomib (Velcade)	Rapamycin	CYT387	Doramapimod (BIRB 796)	Dovitinib (CHIR-258)	Flavopiridol	GDC-0941	INK-128	Idelalisib	JAK Inhibitor I	Linifanib (ABT-869)	Midostaurin	NF-kB Activation Inhibitor	PI-103	Pelitinib (EKB-569)	RAF265 (CHIR-265)	SNS-032 (BMS-387032)	VX-745	17-AAG (Tanespimycin)	A-674563	AT7519	Afatinib (BIBW-2992)	BEZ235	CI-1040 (PD184352)	Cabozantinib	Elesclomol	Foretinib (XL880)	JNJ-28312141	KI20227	KW-2449	MGCD-265	MK-2206	NVP-TAE684	Neratinib (HKI-272)	PD173955	PP242	Selumetinib (AZD6244)	Tivozanib (AV-951)	Trametinib (GSK1120212)	Vargetef	Cytarabine	Entospletinib (GS-9973)	JQ1	Lenvatinib	Venetoclax
ENSG00000153823>ENSG00000183570	ENSG00000128335>ENSG00000136478	ENSG00000119919>ENSG00000115641	ENSG00000143740>ENSG00000071073	ENSG00000168487>ENSG00000181744	ENSG00000167083>ENSG00000100577	ENSG00000159713>ENSG00000164237	ENSG00000253910>ENSG00000229314	ENSG00000100079>ENSG00000100814	ENSG00000189157>ENSG00000140092	ENSG00000166928>ENSG00000142082	ENSG00000122008>ENSG00000205629	ENSG00000074964>ENSG00000175928	ENSG00000221955>ENSG00000130201	ENSG00000140694>ENSG00000008513	ENSG00000186063>ENSG00000112715	ENSG00000163633>ENSG00000168995	ENSG00000096093>ENSG00000116574	ENSG00000167653>ENSG00000267260	ENSG00000136718>ENSG00000164713	ENSG00000107611>ENSG00000179921	ENSG00000104972>ENSG00000085563	ENSG00000141441>ENSG00000086717	ENSG00000177383>ENSG00000136732	ENSG00000135931>ENSG00000072954	ENSG00000187498>ENSG00000164176	ENSG00000163633>ENSG00000235169	ENSG00000172175>ENSG00000171566	ENSG00000131941>ENSG00000129521	ENSG00000100336>ENSG00000116574	ENSG00000163106>ENSG00000241360	ENSG00000189157>ENSG00000160180	ENSG00000104972>ENSG00000170921	ENSG00000104972>ENSG00000133317	ENSG00000018236>ENSG00000162512	ENSG00000125551>ENSG00000137726	ENSG00000111962>ENSG00000171219	ENSG00000112218>ENSG00000163359	ENSG00000167765>ENSG00000168994	ENSG00000185128>ENSG00000155966	ENSG00000104972>ENSG00000184702	ENSG00000161642>ENSG00000121390	ENSG00000126460>ENSG00000183570	ENSG00000104972>ENSG00000116191	ENSG00000176014>ENSG00000160883	ENSG00000259030>ENSG00000136634	ENSG00000165272>ENSG00000078804	ENSG00000100079>ENSG00000162419	ENSG00000242284>ENSG00000163359	ENSG00000135469>ENSG00000110446
ENSG00000145416>ENSG00000172893	ENSG00000188822>ENSG00000182676	ENSG00000182742>ENSG00000163993	ENSG00000140527>ENSG00000140092	ENSG00000152207>ENSG00000160883	ENSG00000104972>ENSG00000151287	ENSG00000166928>ENSG00000143578	ENSG00000166963>ENSG00000121053	ENSG00000154856>ENSG00000176244	ENSG00000085982>ENSG00000106789	ENSG00000164088>ENSG00000107021	ENSG00000160216>ENSG00000140854	ENSG00000145416>ENSG00000171291	ENSG00000104427>ENSG00000183918	ENSG00000165458>ENSG00000143815	ENSG00000158865>ENSG00000186510	ENSG00000141646>ENSG00000163171	ENSG00000136444>ENSG00000168214	ENSG00000171517>ENSG00000133401	ENSG00000198793>ENSG00000173744	ENSG00000100154>ENSG00000145569	ENSG00000141012>ENSG00000118162	ENSG00000163633>ENSG00000255103	ENSG00000168792>ENSG00000100099	ENSG00000187535>ENSG00000145569	ENSG00000123342>ENSG00000105376	ENSG00000143199>ENSG00000117013	ENSG00000120910>ENSG00000157554	ENSG00000108479>ENSG00000086102	ENSG00000151967>ENSG00000258227	ENSG00000161921>ENSG00000174307	ENSG00000182742>ENSG00000172893	ENSG00000213203>ENSG00000155966	ENSG00000145416>ENSG00000128594	ENSG00000184619>ENSG00000142552	ENSG00000138380>ENSG00000156026	ENSG00000151490>ENSG00000172738	ENSG00000250722>ENSG00000160883	ENSG00000115459>ENSG00000118496	ENSG00000103064>ENSG00000109390	ENSG00000109762>ENSG00000133026	ENSG00000136830>ENSG00000107021	ENSG00000106868>ENSG00000072110	ENSG00000138119>ENSG00000250722	ENSG00000159214>ENSG00000139132	ENSG00000226124>ENSG00000222009	ENSG00000108861>ENSG00000069974	ENSG00000020577>ENSG00000148498	ENSG00000170509>ENSG00000184271	ENSG00000085998>ENSG00000170458
ENSG00000186407>ENSG00000072110	ENSG00000129437>ENSG00000116544	ENSG00000152207>ENSG00000071575	ENSG00000166348>ENSG00000159496	ENSG00000103485>ENSG00000155926	ENSG00000196562>ENSG00000122861	ENSG00000168995>ENSG00000113758	ENSG00000235878>ENSG00000179869	ENSG00000038427>ENSG00000136930	ENSG00000177225>ENSG00000105352	ENSG00000184060>ENSG00000196268	ENSG00000085491>ENSG00000167202	ENSG00000100079>ENSG00000197183	ENSG00000111052>ENSG00000094975	ENSG00000100949>ENSG00000170892	ENSG00000166126>ENSG00000066279	ENSG00000132563>ENSG00000125900	ENSG00000004975>ENSG00000178996	ENSG00000109762>ENSG00000183570	ENSG00000180035>ENSG00000135048	ENSG00000159267>ENSG00000203710	ENSG00000101350>ENSG00000034693	ENSG00000099949>ENSG00000158050	ENSG00000101213>ENSG00000179869	ENSG00000197965>ENSG00000153317	ENSG00000175105>ENSG00000169641	ENSG00000100583>ENSG00000137726	ENSG00000198945>ENSG00000105738	ENSG00000142733>ENSG00000168056	ENSG00000120833>ENSG00000144711	ENSG00000099204>ENSG00000109189	ENSG00000151967>ENSG00000113296	ENSG00000121933>ENSG00000183570	ENSG00000258659>ENSG00000143776	ENSG00000152207>ENSG00000106605	ENSG00000140939>ENSG00000118515	ENSG00000250510>ENSG00000065491	ENSG00000219438>ENSG00000163687	ENSG00000162194>ENSG00000186222	ENSG00000154040>ENSG00000168004	ENSG00000136573>ENSG00000130208	ENSG00000147443>ENSG00000182095	ENSG00000184786>ENSG00000102837	ENSG00000161929>ENSG00000165533	ENSG00000141425>ENSG00000112146	ENSG00000259658>ENSG00000178726	ENSG00000116791>ENSG00000164221	ENSG00000167483>ENSG00000123191	ENSG00000197914>ENSG00000197459	ENSG00000067369>ENSG00000197405
ENSG00000119457>ENSG00000008277	ENSG00000164406>ENSG00000185100	ENSG00000166228>ENSG00000163788	ENSG00000152207>ENSG00000148154	ENSG00000189157>ENSG00000072954	ENSG00000145416>ENSG00000147465	ENSG00000161929>ENSG00000173894	ENSG00000186714>ENSG00000162444	ENSG00000119457>ENSG00000230185	ENSG00000159214>ENSG00000134830	ENSG00000103811>ENSG00000162591	ENSG00000186818>ENSG00000122861	ENSG00000014914>ENSG00000183570	ENSG00000171044>ENSG00000196188	ENSG00000224712>ENSG00000144677	ENSG00000151967>ENSG00000118193	ENSG00000133030>ENSG00000111144	ENSG00000268182>ENSG00000137726	ENSG00000123342>ENSG00000109265	ENSG00000009830>ENSG00000118515	ENSG00000185250>ENSG00000139053	ENSG00000180773>ENSG00000117400	ENSG00000163040>ENSG00000141756	ENSG00000160401>ENSG00000152661	ENSG00000049449>ENSG00000127824	ENSG00000183615>ENSG00000103852	ENSG00000183657>ENSG00000120696	ENSG00000123612>ENSG00000164100	ENSG00000257390>ENSG00000135338	ENSG00000159214>ENSG00000159496	ENSG00000136717>ENSG00000188211	ENSG00000138744>ENSG00000083642	ENSG00000119457>ENSG00000205213	ENSG00000141655>ENSG00000167363	ENSG00000150773>ENSG00000198682	ENSG00000103064>ENSG00000072110	ENSG00000156171>ENSG00000126254	ENSG00000163975>ENSG00000155657	ENSG00000113838>ENSG00000118454	ENSG00000173200>ENSG00000143819	ENSG00000138172>ENSG00000186792	ENSG00000158473>ENSG00000174099	ENSG00000163633>ENSG00000179869	ENSG00000074964>ENSG00000178297	ENSG00000092445>ENSG00000141337	ENSG00000203880>ENSG00000116679	ENSG00000144791>ENSG00000126003	ENSG00000139437>ENSG00000163870	ENSG00000144406>ENSG00000188015	ENSG00000162694>ENSG00000155465
	ENSG00000073605>ENSG00000020426	ENSG00000151131>ENSG00000148154	ENSG00000166228>ENSG00000116815	ENSG00000100336>ENSG00000158473	ENSG00000010610>ENSG00000211460	ENSG00000100079>ENSG00000197183	ENSG00000130303>ENSG00000164442	ENSG00000089041>ENSG00000166582	ENSG00000184619>ENSG00000123610	ENSG00000104972>ENSG00000256771	ENSG00000146192>ENSG00000149131	ENSG00000131724>ENSG00000117139	ENSG00000140939>ENSG00000164236	ENSG00000171953>ENSG00000198925	ENSG00000153993>ENSG00000133488		ENSG00000010626>ENSG00000103811	ENSG00000103528>ENSG00000091879	ENSG00000242220>ENSG00000139053	ENSG00000204954>ENSG00000118515		ENSG00000197914>ENSG00000165646	ENSG00000163331>ENSG00000169242	ENSG00000222011>ENSG00000185033	ENSG00000064419>ENSG00000106484	ENSG00000177548>ENSG00000187866	ENSG00000160293>ENSG00000162065	ENSG00000183020>ENSG00000114982	ENSG00000188343>ENSG00000173930	ENSG00000137393>ENSG00000107537	ENSG00000184619>ENSG00000267041	ENSG00000119686>ENSG00000146416	ENSG00000182890>ENSG00000105402	ENSG00000087245>ENSG00000148908	ENSG00000204923>ENSG00000173391	ENSG00000115525>ENSG00000096654	ENSG00000105221>ENSG00000076944	ENSG00000121851>ENSG00000008513	ENSG00000142102>ENSG00000072110	ENSG00000155749>ENSG00000123191	ENSG00000104972>ENSG00000140691	ENSG00000152207>ENSG00000086548	ENSG00000123384>ENSG00000183508	ENSG00000166348>ENSG00000135838	ENSG00000173198>ENSG00000114648	ENSG00000075089>ENSG00000198740	ENSG00000148680>ENSG00000164930	ENSG00000232478>ENSG00000133800	ENSG00000163875>ENSG00000130775
	ENSG00000074966>ENSG00000147654	ENSG00000131437>ENSG00000101447	ENSG00000159214>ENSG00000079385	ENSG00000000971>ENSG00000203710	ENSG00000089041>ENSG00000186767	ENSG00000145416>ENSG00000069869		ENSG00000183023>ENSG00000164236	ENSG00000187535>ENSG00000145569	ENSG00000131981>ENSG00000141965	ENSG00000164867>ENSG00000196188	ENSG00000110077>ENSG00000157554	ENSG00000165895>ENSG00000100234	ENSG00000234857>ENSG00000102837	ENSG00000040531>ENSG00000157456		ENSG00000251247>ENSG00000101916	ENSG00000112486>ENSG00000053328	ENSG00000090273>ENSG00000111144			ENSG00000255346>ENSG00000215475	ENSG00000205060>ENSG00000025156	ENSG00000166963>ENSG00000158156	ENSG00000122958>ENSG00000118971	ENSG00000012817>ENSG00000012223	ENSG00000148290>ENSG00000129993	ENSG00000182718>ENSG00000099622	ENSG00000189157>ENSG00000165646	ENSG00000065618>ENSG00000152413	ENSG00000152207>ENSG00000242550	ENSG00000242574>ENSG00000077684	ENSG00000133216>ENSG00000102010	ENSG00000145029>ENSG00000104870	ENSG00000171680>ENSG00000113296	ENSG00000116032>ENSG00000008277		ENSG00000205670>ENSG00000167625	ENSG00000111291>ENSG00000139053	ENSG00000146828>ENSG00000114480	ENSG00000184060>ENSG00000096654	ENSG00000177548>ENSG00000157303	ENSG00000028277>ENSG00000151692	ENSG00000143369>ENSG00000086548	ENSG00000167543>ENSG00000140406	ENSG00000001629>ENSG00000119953	ENSG00000137752>ENSG00000130202	ENSG00000196466>ENSG00000126821	ENSG00000140104>ENSG00000019169
	ENSG00000171680>ENSG00000138356	ENSG00000132024>ENSG00000109519	ENSG00000204852>ENSG00000165929	ENSG00000174628>ENSG00000100417	ENSG00000020577>ENSG00000222047	ENSG00000123130>ENSG00000177030		ENSG00000145416>ENSG00000007264	ENSG00000168487>ENSG00000173890	ENSG00000186407>ENSG00000163161	ENSG00000141748>ENSG00000177212	ENSG00000161929>ENSG00000058091	ENSG00000165259>ENSG00000169704	ENSG00000099949>ENSG00000127526	ENSG00000054598>ENSG00000197632		ENSG00000089335>ENSG00000101307	ENSG00000267270>ENSG00000129474	ENSG00000177192>ENSG00000136867			ENSG00000203666>ENSG00000133048	ENSG00000151490>ENSG00000100234	ENSG00000163001>ENSG00000163993	ENSG00000155868>ENSG00000151135	ENSG00000167785>ENSG00000164086	ENSG00000100100>ENSG00000102409	ENSG00000198729>ENSG00000198075	ENSG00000122592>ENSG00000115271	ENSG00000006555>ENSG00000174939	ENSG00000154258>ENSG00000198756	ENSG00000155465>ENSG00000166896	ENSG00000138172>ENSG00000176595	ENSG00000159214>ENSG00000100031	ENSG00000177697>ENSG00000104419	ENSG00000020577>ENSG00000183570		ENSG00000180376>ENSG00000118620	ENSG00000109920>ENSG00000167553	ENSG00000167748>ENSG00000141756	ENSG00000149577>ENSG00000174165	ENSG00000139351>ENSG00000198756	ENSG00000134955>ENSG00000171723	ENSG00000087245>ENSG00000101307	ENSG00000198931>ENSG00000159388	ENSG00000100342>ENSG00000214212	ENSG00000139626>ENSG00000167323	ENSG00000095066>ENSG00000213672	ENSG00000119650>ENSG00000216490
	ENSG00000001629>ENSG00000136715	ENSG00000120093>ENSG00000162367	ENSG00000178149>ENSG00000181744	ENSG00000159214>ENSG00000116574	ENSG00000141574>ENSG00000140284	ENSG00000074964>ENSG00000079308		ENSG00000162302>ENSG00000111142	ENSG00000151967>ENSG00000173391	ENSG00000122694>ENSG00000182934	ENSG00000186862>ENSG00000205639	ENSG00000146192>ENSG00000198039	ENSG00000123989>ENSG00000184371	ENSG00000185453>ENSG00000148346	ENSG00000174944>ENSG00000169607		ENSG00000119661>ENSG00000116962	ENSG00000155749>ENSG00000128268	ENSG00000140521>ENSG00000130775			ENSG00000163331>ENSG00000099256	ENSG00000166228>ENSG00000115944	ENSG00000146243>ENSG00000173930	ENSG00000143839>ENSG00000181856		ENSG00000160613>ENSG00000198589	ENSG00000181885>ENSG00000180479	ENSG00000167543>ENSG00000123684	ENSG00000089159>ENSG00000173692	ENSG00000108511>ENSG00000183570	ENSG00000186407>ENSG00000149516	ENSG00000100079>ENSG00000242550	ENSG00000100246>ENSG00000130475	ENSG00000235878>ENSG00000117115	ENSG00000168026>ENSG00000188511		ENSG00000173988>ENSG00000179476	ENSG00000215788>ENSG00000258227	ENSG00000174944>ENSG00000121005	ENSG00000253368>ENSG00000222047	ENSG00000248919>ENSG00000107623	ENSG00000161642>ENSG00000164649	ENSG00000178149>ENSG00000181744	ENSG00000010626>ENSG00000175592	ENSG00000040531>ENSG00000160404	ENSG00000226321>ENSG00000046604	ENSG00000150403>ENSG00000043462	ENSG00000119661>ENSG00000139132
	ENSG00000147138>ENSG00000137563	ENSG00000136643>ENSG00000197780	ENSG00000011638>ENSG00000156026	ENSG00000087245>ENSG00000113916	ENSG00000163386>ENSG00000131116	ENSG00000089041>ENSG00000088305		ENSG00000151490>ENSG00000135338	ENSG00000174917>ENSG00000104870	ENSG00000038427>ENSG00000253719		ENSG00000112561>ENSG00000121957	ENSG00000243364>ENSG00000198846	ENSG00000259030>ENSG00000272636	ENSG00000108433>ENSG00000198901			ENSG00000205302>ENSG00000112062	ENSG00000100246>ENSG00000232810			ENSG00000150776>ENSG00000096070	ENSG00000185482>ENSG00000157873	ENSG00000174628>ENSG00000115425	ENSG00000089558>ENSG00000135643		ENSG00000109762>ENSG00000157224		ENSG00000152207>ENSG00000106829	ENSG00000091972>ENSG00000174721	ENSG00000089041>ENSG00000155966	ENSG00000151490>ENSG00000116761	ENSG00000132514>ENSG00000055118	ENSG00000130827>ENSG00000108219	ENSG00000185990>ENSG00000158163			ENSG00000075826>ENSG00000143033	ENSG00000137101>ENSG00000133317	ENSG00000177989>ENSG00000243477	ENSG00000129219>ENSG00000183496	ENSG00000047578>ENSG00000170801	ENSG00000155465>ENSG00000077684	ENSG00000122970>ENSG00000152766	ENSG00000155636>ENSG00000163625	ENSG00000136643>ENSG00000065154	ENSG00000103061>ENSG00000068383	ENSG00000183889>ENSG00000150637	ENSG00000149809>ENSG00000182022
	ENSG00000125826>ENSG00000166987		ENSG00000205060>ENSG00000149212	ENSG00000166348>ENSG00000173011	ENSG00000053918>ENSG00000010361	ENSG00000177989>ENSG00000183018			ENSG00000125877>ENSG00000123684	ENSG00000136830>ENSG00000100099		ENSG00000104974>ENSG00000166681	ENSG00000109819>ENSG00000122641	ENSG00000164744>ENSG00000111341	ENSG00000049130>ENSG00000129195			ENSG00000165171>ENSG00000196188				ENSG00000147121>ENSG00000162066	ENSG00000103528>ENSG00000087303	ENSG00000136770>ENSG00000089902	ENSG00000198826>ENSG00000153443		ENSG00000174093>ENSG00000115504		ENSG00000152154>ENSG00000118242	ENSG00000100351>ENSG00000100583	ENSG00000187796>ENSG00000134690	ENSG00000152315>ENSG00000143776	ENSG00000004700>ENSG00000058272	ENSG00000018189>ENSG00000135766	ENSG00000186451>ENSG00000119121			ENSG00000198089>ENSG00000138231	ENSG00000159674>ENSG00000204922	ENSG00000089041>ENSG00000205978	ENSG00000115919>ENSG00000140320	ENSG00000213057>ENSG00000133116	ENSG00000186407>ENSG00000107331	ENSG00000169247>ENSG00000188761		ENSG00000171680>ENSG00000172594	ENSG00000240505>ENSG00000141756		ENSG00000119688>ENSG00000172243
	ENSG00000111653>ENSG00000241837		ENSG00000151967>ENSG00000258227	ENSG00000163331>ENSG00000115425	ENSG00000091592>ENSG00000161847				ENSG00000163331>ENSG00000213694	ENSG00000165457>ENSG00000181007		ENSG00000110057>ENSG00000100427	ENSG00000115596>ENSG00000163106					ENSG00000006607>ENSG00000213799				ENSG00000260259>ENSG00000167641			ENSG00000228836>ENSG00000164100		ENSG00000056558>ENSG00000081177		ENSG00000119661>ENSG00000165929	ENSG00000140932>ENSG00000187024	ENSG00000174944>ENSG00000126821	ENSG00000160013>ENSG00000152684	ENSG00000213585>ENSG00000072274	ENSG00000243244>ENSG00000204020	ENSG00000215750>ENSG00000197121			ENSG00000171163>ENSG00000019995	ENSG00000123612>ENSG00000105366	ENSG00000067191>ENSG00000155755	ENSG00000167083>ENSG00000183628	ENSG00000138744>ENSG00000133805	ENSG00000184060>ENSG00000198039	ENSG00000168487>ENSG00000158156		ENSG00000249915>ENSG00000121058			ENSG00000135040>ENSG00000123384
				ENSG00000185250>ENSG00000180316	ENSG00000184060>ENSG00000126091				ENSG00000104835>ENSG00000165929	ENSG00000090659>ENSG00000198870			ENSG00000164889>ENSG00000083168					ENSG00000164076>ENSG00000124334				ENSG00000267270>ENSG00000130201					ENSG00000120889>ENSG00000072110			ENSG00000111729>ENSG00000167972	ENSG00000134460>ENSG00000166851	ENSG00000160326>ENSG00000112029	ENSG00000152672>ENSG00000249242	ENSG00000186827>ENSG00000177272	ENSG00000160294>ENSG00000132002			ENSG00000120860>ENSG00000123595	ENSG00000135722>ENSG00000159423	ENSG00000145416>ENSG00000164047	ENSG00000123130>ENSG00000151692	ENSG00000134028>ENSG00000122641	ENSG00000152315>ENSG00000101871	ENSG00000088727>ENSG00000110203		ENSG00000175054>ENSG00000146776			ENSG00000102226>ENSG00000038427
				ENSG00000153558>ENSG00000186354	ENSG00000156171>ENSG00000143641				ENSG00000157778>ENSG00000101425	ENSG00000177575>ENSG00000130005			ENSG00000143603>ENSG00000069535					ENSG00000134330>ENSG00000072121									ENSG00000136273>ENSG00000004809			ENSG00000142599>ENSG00000138698			ENSG00000269404>ENSG00000198336					ENSG00000182923>ENSG00000153046	ENSG00000155962>ENSG00000163319	ENSG00000156194>ENSG00000178462	ENSG00000141505>ENSG00000171723	ENSG00000070193>ENSG00000154096	ENSG00000038427>ENSG00000174099			ENSG00000082068>ENSG00000165630
				ENSG00000128641>ENSG00000134072						ENSG00000196562>ENSG00000177239			ENSG00000139117>ENSG00000173848					ENSG00000162909>ENSG00000148400									ENSG00000135114>ENSG00000134198						ENSG00000181019>ENSG00000183963					ENSG00000100360>ENSG00000128944	ENSG00000178971>ENSG00000109534	ENSG00000110777>ENSG00000183570	ENSG00000145416>ENSG00000111110	ENSG00000221926>ENSG00000148346	ENSG00000010704>ENSG00000131773			ENSG00000112139>ENSG00000096006
				ENSG00000114670>ENSG00000120318						ENSG00000129515>ENSG00000223496			ENSG00000258659>ENSG00000111341					ENSG00000197150>ENSG00000162078									ENSG00000128585>ENSG00000140691												ENSG00000134324>ENSG00000228594	ENSG00000117226>ENSG00000151287	ENSG00000151491>ENSG00000120942		ENSG00000132514>ENSG00000116675
[truncated: 6 more columns]
