# Supplementary material for: Robust predictors for drug response of patients with acute myeloid leukemia
Source: PLoS One. 2026 Feb 23;21(2):e0343422. doi: 10.1371/journal.pone.0343422 (PMC12928390; doi:10.1371/journal.pone.0343422)
Supplement: S2 Table — (XLSX) [file pone.0343422.s005.xlsx]

## Sheet: Sheet1
VEN + ARRY-382	VEN + Artemisinin	VEN + Azacytidine	VEN + BETi	VEN + Bortezomib	VEN + Dasatinib	VEN + Doramapimod	VEN + GW-2580	VEN + Ibrutinib	VEN + Idelalisib	VEN + JQ1	VEN + Olaparib	VEN + Palbociclib	VEN + Quizartinib	VEN + Ruxolitinib	VEN + Sorafenib	VEN + Taselisib	VEN + Trametinib
ENSG00000166478>ENSG00000138231	ENSG00000166123>ENSG00000103313	ENSG00000111596>ENSG00000144909	ENSG00000182601>ENSG00000111907	ENSG00000203943>ENSG00000108932	ENSG00000142025>ENSG00000169169	ENSG00000182580>ENSG00000167994	ENSG00000186891>ENSG00000185101	ENSG00000089123>ENSG00000142405	ENSG00000186187>ENSG00000139370	ENSG00000115170>ENSG00000104221	ENSG00000135077>ENSG00000140443	ENSG00000143995>ENSG00000164292	ENSG00000068793>ENSG00000178896	ENSG00000048052>ENSG00000133134	ENSG00000102362>ENSG00000087237	ENSG00000124257>ENSG00000137959	ENSG00000134986>ENSG00000102032
ENSG00000143970>ENSG00000085788	ENSG00000162373>ENSG00000129450	ENSG00000197279>ENSG00000131355	ENSG00000147570>ENSG00000162599	ENSG00000126091>ENSG00000204103	ENSG00000115808>ENSG00000151348	ENSG00000151468>ENSG00000178498	ENSG00000177340>ENSG00000182195	ENSG00000107331>ENSG00000121316	ENSG00000175550>ENSG00000198668	ENSG00000108622>ENSG00000183955	ENSG00000161944>ENSG00000101190	ENSG00000120949>ENSG00000184160	ENSG00000079819>ENSG00000083814	ENSG00000137834>ENSG00000135862	ENSG00000174672>ENSG00000145362	ENSG00000177508>ENSG00000010030	ENSG00000182158>ENSG00000102572
ENSG00000143772>ENSG00000189079	ENSG00000112425>ENSG00000101916	ENSG00000178297>ENSG00000183625	ENSG00000019549>ENSG00000196159	ENSG00000198522>ENSG00000188641	ENSG00000121570>ENSG00000205929	ENSG00000175356>ENSG00000050165	ENSG00000124664>ENSG00000197880	ENSG00000163001>ENSG00000101307	ENSG00000130332>ENSG00000164713	ENSG00000140526>ENSG00000138867	ENSG00000145416>ENSG00000003147	ENSG00000131355>ENSG00000100276	ENSG00000186862>ENSG00000186446	ENSG00000058335>ENSG00000171451	ENSG00000070193>ENSG00000112936	ENSG00000198429>ENSG00000133106	ENSG00000196118>ENSG00000197892
ENSG00000178789>ENSG00000007038	ENSG00000107331>ENSG00000072062		ENSG00000105419>ENSG00000131203	ENSG00000137815>ENSG00000134250	ENSG00000157933>ENSG00000143252	ENSG00000267710>ENSG00000102109	ENSG00000100196>ENSG00000184613	ENSG00000163611>ENSG00000155465	ENSG00000169740>ENSG00000149177	ENSG00000139410>ENSG00000116095	ENSG00000155465>ENSG00000085063	ENSG00000181634>ENSG00000178445	ENSG00000196735>ENSG00000100027	ENSG00000108387>ENSG00000110723	ENSG00000115423>ENSG00000102934	ENSG00000196118>ENSG00000151689	ENSG00000182224>ENSG00000134830
ENSG00000102189>ENSG00000125484	ENSG00000059588>ENSG00000160883		ENSG00000128512>ENSG00000198336	ENSG00000213066>ENSG00000122877	ENSG00000165655>ENSG00000103253	ENSG00000100122>ENSG00000181350	ENSG00000231256>ENSG00000173114	ENSG00000136770>ENSG00000214212	ENSG00000149823>ENSG00000164691	ENSG00000104783>ENSG00000198901	ENSG00000151491>ENSG00000106080	ENSG00000113657>ENSG00000154548	ENSG00000166411>ENSG00000154642	ENSG00000197889>ENSG00000204065	ENSG00000243279>ENSG00000047188	ENSG00000197846>ENSG00000133065	ENSG00000099958>ENSG00000171049
ENSG00000177383>ENSG00000131845	ENSG00000107959>ENSG00000175489		ENSG00000175262>ENSG00000104432	ENSG00000071626>ENSG00000163162	ENSG00000197415>ENSG00000175868	ENSG00000144406>ENSG00000079393	ENSG00000205927>ENSG00000171798	ENSG00000196476>ENSG00000170458	ENSG00000169598>ENSG00000014257	ENSG00000166866>ENSG00000067798	ENSG00000113249>ENSG00000160207	ENSG00000128805>ENSG00000122481	ENSG00000197646>ENSG00000128965	ENSG00000141655>ENSG00000198780	ENSG00000206077>ENSG00000135643	ENSG00000137098>ENSG00000152217	ENSG00000124784>ENSG00000140396
ENSG00000089041>ENSG00000125962	ENSG00000135469>ENSG00000110446		ENSG00000139668>ENSG00000169738		ENSG00000088053>ENSG00000269533	ENSG00000128606>ENSG00000186049	ENSG00000167419>ENSG00000134121	ENSG00000157796>ENSG00000139132	ENSG00000117543>ENSG00000175806	ENSG00000080031>ENSG00000138738		ENSG00000121570>ENSG00000130876	ENSG00000092036>ENSG00000196705	ENSG00000172340>ENSG00000197969	ENSG00000143630>ENSG00000174886	ENSG00000087884>ENSG00000109107	ENSG00000182670>ENSG00000163162
ENSG00000196664>ENSG00000196503	ENSG00000105810>ENSG00000000938		ENSG00000136295>ENSG00000166681		ENSG00000135929>ENSG00000184160	ENSG00000143512>ENSG00000214140	ENSG00000121454>ENSG00000156395	ENSG00000161010>ENSG00000091106	ENSG00000169093>ENSG00000178996	ENSG00000060749>ENSG00000111725		ENSG00000170956>ENSG00000145757		ENSG00000131400>ENSG00000126803	ENSG00000143995>ENSG00000161618	ENSG00000140043>ENSG00000100600	ENSG00000009830>ENSG00000134463
ENSG00000120029>ENSG00000143093	ENSG00000221988>ENSG00000188906		ENSG00000010310>ENSG00000086506		ENSG00000164983>ENSG00000153046	ENSG00000148680>ENSG00000124243	ENSG00000009724>ENSG00000150625	ENSG00000130714>ENSG00000254415	ENSG00000162373>ENSG00000189420	ENSG00000158161>ENSG00000165501		ENSG00000105205>ENSG00000019991		ENSG00000215187>ENSG00000087076	ENSG00000258484>ENSG00000205403	ENSG00000078814>ENSG00000088280
	ENSG00000004487>ENSG00000164111		ENSG00000180776>ENSG00000142192		ENSG00000086717>ENSG00000139926		ENSG00000099625>ENSG00000135960	ENSG00000101158>ENSG00000175489	ENSG00000004975>ENSG00000140995	ENSG00000135094>ENSG00000072840		ENSG00000197415>ENSG00000145358		ENSG00000198624>ENSG00000137642	ENSG00000168243>ENSG00000152661	ENSG00000184348>ENSG00000173083
	ENSG00000161010>ENSG00000104972		ENSG00000014164>ENSG00000189306		ENSG00000114315>ENSG00000273154		ENSG00000151364>ENSG00000127585	ENSG00000188878>ENSG00000138639	ENSG00000128040>ENSG00000160685	ENSG00000181634>ENSG00000185345		ENSG00000124875>ENSG00000152785		ENSG00000124785>ENSG00000239887	ENSG00000143850>ENSG00000110092	ENSG00000054282>ENSG00000157045
	ENSG00000106665>ENSG00000197405		ENSG00000074855>ENSG00000116353				ENSG00000198685>ENSG00000164330	ENSG00000009830>ENSG00000142552		ENSG00000250510>ENSG00000196814		ENSG00000196562>ENSG00000041988			ENSG00000128805>ENSG00000165028	ENSG00000203812>ENSG00000115425
	ENSG00000138606>ENSG00000134830		ENSG00000060069>ENSG00000085063				ENSG00000186827>ENSG00000170191			ENSG00000036565>ENSG00000006740		ENSG00000204420>ENSG00000137825			ENSG00000146197>ENSG00000127329	ENSG00000157741>ENSG00000145649
												ENSG00000102362>ENSG00000169083			ENSG00000102003>ENSG00000154655	ENSG00000174586>ENSG00000173706
												ENSG00000017373>ENSG00000175868			ENSG00000171916>ENSG00000087303
